# Supplementary material for: Overexpression of the Wild Soybean Expansin Gene GsEXPB1 Enhances Salt Stress Tolerance in Transgenic Soybeans
Source: Plants (Basel). 2025 Sep 12;14(18):2851. doi: 10.3390/plants14182851 (PMC12473410; doi:10.3390/plants14182851)
Supplement: Supplementary file 1 [file plants-14-02851-s001.zip]

Archive with 1 entries (1 files):
- plants-3811584-supplementary.pdf
